# Supplementary material for: Precision Detection and Assessment of Ash Death and Decline Caused by the Emerald Ash Borer Using Drones and Deep Learning
Source: Plants (Basel). 2023 Feb 10;12(4):798. doi: 10.3390/plants12040798 (PMC9964414; doi:10.3390/plants12040798)
Supplement: Supplementary file 1 [file plants-12-00798-s001.zip]

Archive with 1 entries (1 files):
- plants-2102567-supplementary.pdf
